# Supplementary material for: Shedding Light on the Effects of Orienteering Exercise on Spatial Memory Performance in College Students of Different Genders: An fNIRS Study
Source: Brain Sci. 2022 Jun 29;12(7):852. doi: 10.3390/brainsci12070852 (PMC9312968; doi:10.3390/brainsci12070852)
Supplement: Supplementary file 1 [file brainsci-12-00852-s001.zip]

Archive with 1 entries (1 files):
- brainsci-1753056-supplementary.xlsx
