# Supplementary material for: Shedding Light on the Effects of Orienteering Exercise on Spatial Memory Performance in College Students of Different Genders: An fNIRS Study
Source: Brain Sci. 2022 Jun 29;12(7):852. doi: 10.3390/brainsci12070852 (PMC9312968; doi:10.3390/brainsci12070852)
Supplement: Supplementary file 1 [file brainsci-12-00852-s001.zip › brainsci-1753056-supplementary.xlsx]

## Sheet: behavioral data
		Correct Rate		Response Time
		pre-test	post-test	pre-test	post-test
Experimental group	Male	0.33	0.53	2976.47	4101.2
Experimental group	Male	0.33	0.53	3005.87	4199.73
Experimental group	Male	0.33	0.53	3398.2	3615.47
Experimental group	Male	0.23	0.53	2445	3704.2
Experimental group	Male	0.53	0.4	3003.4	4284.13
Experimental group	Male	0.28	0.43	3147.93	3885.27
Experimental group	Male	0.4	0.63	3021.51	4337.53
Experimental group	Male	0.34	0.57	3200.13	3609.47
Experimental group	Male	0.53	0.57	3090.47	3637.73
Experimental group	Male	0.27	0.43	3025.47	3430.4
Experimental group	Male	0.27	0.53	3614.6	3542.33
Experimental group	Male	0.47	0.4	3454.07	4113.27
Experimental group	Female	0.2	0.53	3451.8	3528.67
Experimental group	Female	0.37	0.4	3775.93	3845.67
Experimental group	Female	0.47	0.27	3350.2	4416.93
Experimental group	Female	0.27	0.47	3628.73	3606.07
Experimental group	Female	0.27	0.53	3273.67	3200.2
Experimental group	Female	0.27	0.53	2988.87	4376.93
Experimental group	Female	0.6	0.53	4063.67	3962.6
Experimental group	Female	0.47	0.33	4055.27	4127.07
Experimental group	Female	0.33	0.3	3557.53	3994.33
Experimental group	Female	0.33	0.4	3770.07	4067.13
Experimental group	Female	0.27	0.4	3386.4	4487.53
Experimental group	Female	0.27	0.37	2978.27	3382.73
Control group	Male	0.27	0.2	3966.4	3563.67
Control group	Male	0.53	0.27	2824.93	4039.87
Control group	Male	0.47	0.47	4755.87	3585.73
Control group	Male	0.6	0.27	4630.4	3204.53
Control group	Male	0.53	0.27	4124.33	3446.8
Control group	Male	0.27	0.3	2998.27	3881.67
Control group	Male	0.47	0.27	4537.4	3917.2
Control group	Male	0.6	0.33	3724.07	3524.2
Control group	Male	0.33	0.27	4211	4062
Control group	Male	0.4	0.33	3641.93	3586.87
Control group	Male	0.13	0.53	2509.6	3461.47
Control group	Male	0.53	0.28	3454.13	3424.91
Control group	Female	0.47	0.27	4375.93	4181.73
Control group	Female	0.6	0.53	3385.73	3796.27
Control group	Female	0.4	0.33	4182.07	4111.13
Control group	Female	0.73	0.4	4507	4018.73
Control group	Female	0.27	0.27	3469.07	4128.8
Control group	Female	0.27	0.53	4627.87	3382.87
Control group	Female	0.13	0.47	3863.13	3565.87
Control group	Female	0.07	0.47	1066.33	3654.8
Control group	Female	0.33	0.27	3207.47	3414.27
Control group	Female	0.27	0.3	3822.63	3657
Control group	Female	0.53	0.33	4066.93	4067.6
Control group	Female	0.33	0.27	4426.07	4007.47

## Sheet: fNIRS data
		pre-test				post-test
		LV	LD	RV	RD	LV	RV	RD	LD
Experimental group	Male	-0.124	0.82	-0.537	0.559	-0.39	-0.628	-0.753	-0.62
Experimental group	Male	-0.13	0.539	0.036	0.452	-0.13	-0.854	-1.038	-0.78
Experimental group	Male	-0.51	0.439	-0.119	-0.939	0.173	0.531	-0.251	-0.207
Experimental group	Male	0.937	0.449	1.168	0.697	-0.002	0.039	-0.242	-0.962
Experimental group	Male	0.66	0.246	0.219	0.163	-0.63	-0.321	-0.022	-0.88
Experimental group	Male	-0.994	0.831	-1.376	1.344	-0.469	-1.329	-1.643	-0.95
Experimental group	Male	0.057	0.146	0.545	0.198	0.252	-0.522	0.269	-0.207
Experimental group	Male	-0.546	0.578	0.733	0.896	0.516	0.602	-0.894	-0.362
Experimental group	Male	0.155	0.739	0.573	-0.16	-0.523	-0.489	-0.352	-0.211
Experimental group	Male	-0.16	-0.422	-0.237	-0.466	0.051	-0.014	0.212	0.075
Experimental group	Male	0.114	0.98	-0.419	-0.026	-0.17	0.059	-0.121	-0.26
Experimental group	Male	-0.159	-0.316	0.064	-0.128	-0.465	0.259	-0.959	-0.026
Experimental group	Female	0.356	-0.134	-0.008	0.62	-0.308	-0.258	-0.465	-0.411
Experimental group	Female	-0.839	-0.797	-1.491	0.874	-0.479	-0.476	-0.144	-0.519
Experimental group	Female	-0.993	-0.665	-1.326	0.727	-0.262	-0.136	-0.088	-0.09
Experimental group	Female	0.097	0.278	-0.187	0.45	0.12	0.27	0.94	-0.01
Experimental group	Female	-0.48	-0.334	-0.7	-0.431	-0.368	0.397	-0.67	-0.455
Experimental group	Female	-2.044	0.795	-0.373	0.896	0.352	-0.15	0.351	-0.3
Experimental group	Female	1.97	0.515	2.642	0.84	0.697	0.789	-0.94	-0.214
Experimental group	Female	0.75	0.122	0.626	0.024	-2.301	-1.554	-0.226	-0.389
Experimental group	Female	0.741	0.71	0.843	-0.587	0.249	0.69	-0.5	-0.213
Experimental group	Female	0.291	0.9	-0.742	-0.074	-0.052	-0.193	-0.097	0.361
Experimental group	Female	0.161	0.921	-1.047	0.85	0.013	0.23	-0.8	0.109
Experimental group	Female	-0.559	-0.608	-0.344	-0.675	-0.405	-0.596	-0.625	-0.239
Control group	Male	-0.494	-0.409	-0.324	-0.349	-0.837	-1.263	-1.341	-0.067
Control group	Male	-0.068	0.778	0.189	-0.211	-0.332	0.141	-0.264	1.054
Control group	Male	-0.977	0.698	0.102	0.773	-0.919	-0.302	0.96	0.611
Control group	Male	0.629	0.353	0.79	0.464	-0.198	0.076	0.289	1.564
Control group	Male	-0.071	0.913	0.279	0.814	-0.12	-0.737	0.104	-0.446
Control group	Male	0.611	0.889	0.491	0.696	0.002	0.296	0.6	0.939
Control group	Male	0.153	0.412	-0.183	0.709	-0.869	-0.872	1.285	0.932
Control group	Male	0.107	-0.115	0.25	0.97	0.358	0.28	0.9	0.857
Control group	Male	-0.294	0.221	0.093	-0.585	-0.416	0.121	0.3	-0.372
Control group	Male	0.256	0.142	0.218	0.119	0.22	-0.498	0.64	0.857
Control group	Male	-0.506	0.815	-0.956	-0.637	0.926	0.742	0.6	0.111
Control group	Male	0.559	0.314	0.162	-0.6	-0.199	-0.183	0.37	0.054
Control group	Female	-0.435	0.193	0.456	-0.42	-0.643	-0.521	0.81	0.411
Control group	Female	1.139	0.75	0.735	0.163	-0.275	0.364	0.524	0.255
Control group	Female	-1.269	0.11	-0.273	-0.85	-0.007	-0.086	0.625	0.147
Control group	Female	0.095	0.41	1.392	0.759	0.429	0.296	0.342	0.372
Control group	Female	-0.376	0.26	-1.645	-0.655	-0.434	0.288	0.97	0.2
Control group	Female	0.269	0.103	0.326	-0.742	1.37	0.519	0.57	0.288
Control group	Female	-0.605	0.344	-1.337	1.477	-0.899	-1.164	0.783	0.274
Control group	Female	0.089	0.251	0.083	0.87	-0.172	0.169	-0.339	0.225
Control group	Female	0.904	0.21	0.323	0.205	-0.38	-1.072	-0.269	0.32
Control group	Female	-0.805	0.261	-1.883	0.932	0.12	0.005	-0.337	0.353
Control group	Female	0.387	0.224	0.634	0.64	-0.857	-0.869	0.859	-0.17
Control group	Female	-0.277	0.267	-0.578	-0.959	0.014	-0.1	-0.179	-0.119
